# Supplementary material for: Perioperative Probiotics Application for Preventing Postoperative Complications in Patients with Colorectal Cancer: A Systematic Review and Meta-Analysis
Source: Medicina (Kaunas). 2022 Nov 14;58(11):1644. doi: 10.3390/medicina58111644 (PMC9699544; doi:10.3390/medicina58111644)
Supplement: Supplementary file 1 [file medicina-58-01644-s001.zip]

Archive with 5 entries (5 files):
- supplementary_file_1_PRISMA_2020_abstract_checklist.pdf
- supplementary_file_2_PRISMA_2020_checklist.pdf
- supplementary_file_3_search_strategy.pdf
- supplementary_file_4_cha_inc_studies.pdf
- supplementary_file_5_exc_study.pdf
